# Supplementary material for: The evolving role of preprints in the dissemination of COVID-19 research and their impact on the science communication landscape
Source: PLoS Biol. 2021 Apr 2;19(4):e3000959. doi: 10.1371/journal.pbio.3000959 (PMC8046348; doi:10.1371/journal.pbio.3000959)
Supplement: S2 Table — (XLSX) [file pbio.3000959.s006.xlsx]

## Sheet: S2 Table
Fixed effects
Covariate	Coefficient (95% CI)	t	p (Wald)
(Intercept)	4447.1 (4205.4, 4685.2)	-	-
No. authors	71.6 (66.4, 76.8)	27.2	< 0.001
Preprint type = COVID-19	-1592.8 (-1712.3, -1473.5)	-26.2	< 0.001
Preprint published = yes	147.7 (5.7, 289.8)	2	0.042
Calendar day of posting	1.3 (0.9, 1.7)	6.9	< 0.001
Preprint published = yes * calendar day of posting	-1.5 (-2.7, -0.3)	-2.5	0.013
Random effects
Covariate	ICC	Chisq	p (LRT)
Country of corresponding author	0.035	902.7	< 0.001
bioRxiv category	0.042	481.9	< 0.001
