# Supplementary material for: The evolving role of preprints in the dissemination of COVID-19 research and their impact on the science communication landscape
Source: PLoS Biol. 2021 Apr 2;19(4):e3000959. doi: 10.1371/journal.pbio.3000959 (PMC8046348; doi:10.1371/journal.pbio.3000959)
Supplement: S3 Table — (XLSX) [file pbio.3000959.s007.xlsx]

## Sheet: S3 Table
Fixed effects
Covariate	Coefficient (95% CI)	t	p (Wald)
(Intercept)	4638.4 (4311.2, 4964.6)	-	-
No. authors	68.9 (56.4, 81.4)	10.8	< 0.001
Preprint type = COVID-19	-2224.0 (-2658.6, -1789.8)	-10	< 0.001
Publishing delay (days)	1.5 (0.3, 2.8)	2.4	0.017
Calendar day of posting	0.8 (-0.5, 2.0)	1.2	0.213
Preprint type = COVID-19 * publishing delay (days)	4.5 (0.03, 8.99)	2	0.049
Random effects
Covariate	ICC	Chisq	p (LRT)
Country of corresponding author	0.023	100.9	< 0.001
bioRxiv category	0.034	59.7	< 0.001
